# Supplementary material for: DARPin_9-29-Targeted Gold Nanorods Selectively Suppress HER2-Positive Tumor Growth in Mice
Source: Cancers (Basel). 2021 Oct 19;13(20):5235. doi: 10.3390/cancers13205235 (PMC8534065; doi:10.3390/cancers13205235)
Supplement: Supplementary file 1 [file cancers-13-05235-s001.zip]

Archive with 1 entries (1 files):
- cancers-1380696-supplementary.pdf
